# Supplementary material for: Safety and Metabolism-Related Outcomes of Oral Nicotinamide Mononucleotide Supplementation in Adults: A Systematic Review and Meta-Analysis
Source: Nutrients. 2026 Jul 10;18(14):2251. doi: 10.3390/nu18142251 (PMC13414721; doi:10.3390/nu18142251)
Supplement: Supplementary file 1 [file nutrients-18-02251-s001.zip]

Archive with 1 entries (1 files):
- nutrients-4378122-supplementary.pdf
